# Supplementary material for: mlo‐based powdery mildew resistance in hexaploid bread wheat generated by a non‐transgenic TILLING approach
Source: Plant Biotechnol J. 2016 Sep 25;15(3):367–78. doi: 10.1111/pbi.12631 (PMC5316926; doi:10.1111/pbi.12631)
Supplement: Supplementary file 6 — Table S1 Sequences of oligonucleotide primers used in this study. [file PBI-15-367-s002.xlsx]

## Sheet: Sheet1
Table S1 Sequences of oligonucleotide primers used in this study
No.	Oligonucleotide primer ID	5´- 3´	Purpose
1	TaMlo-1aF	TGGAAGAAATGGGAGACAGAGACC	Cloning of overlapping genomic TaMlo fragment from WT
2	TaMlo-1bF	CACGCACCAGACGTCGTTCG	Cloning of overlapping genomic TaMlo fragment from WT
3	TaMlo-1R	GCGGTGGAACCAGAAGAACT	Cloning of overlapping genomic TaMlo fragment from WT
4	TaMlo-2F	GTGGTTGAGCCCAGCAACAAG	Cloning of overlapping genomic TaMlo fragment from WT
5	TaMlo-2R	CGGGTACATGTCCCTAGCCTC	Cloning of overlapping genomic TaMlo fragment from WT
6	TaMlo-A1-PF1	TTTGCCCCCTTCTCTGTTGCCTTG	1st round PCR amplification for TILLING screening
7	TaMlo-A1-PR1	CCATCTGCGTACAAAGCCAGCG
8	TaMlo-B1-PF1	CGTCGTTGGCATCAGGTAGCTTACAAC	1st round PCR amplification for TILLING screening
9	TaMlo-B1-PR1	CCGTCAGTGCAGTTCATCAGCACTACT
10	TaMlo-D1-PF1	GCTGCGACGCTTCTGAAATATGTACCG	1st round PCR amplification for TILLING screening
11	TaMlo-D1-PR1	ATGAGACTGATTGCCATTTGGTATTTTTACAT
12	TaMlo-A1-N1F1	CCGCCGAAAGCAACAGCCAAA	2nd round PCR amplification for TILLING screening
13	TaMlo-A1-N1R1	GCACTTGGTGCCTTGACACCCATATTATT
14	TaMlo-B1-N1F1	TTTCTCCGTCGAAAGCAACAGCCAG	2nd round PCR amplification for TILLING screening
15	TaMlo-B1-N1R1	CATCCCTAACTGAACTGCCAATTACTGG
16	TaMlo-D1-N1F1	CGAAACCACACCTTAATTGAAAATGTCATTGTCTGT	2nd round PCR amplification for TILLING screening
17	TaMlo-D1-N1R1	CCAGTTCATCAGCAGCAGCACG
18	TaMlo_A1_PGWY_F	GAGGTTGCGCTAAAGAC	Cloning for Gateway®
19	TaMlo_ALL_PGWY_R	CCTATGTTGGCTATACATTGG
20	TaMlo_A1_GWY_F	GGGGACAAGTTTGTACAAAAAAGCAGGCTTCACCATGGCAAAGGACGACGGGTAC	Cloning for Gateway®
21	TaMlo_B1_GWY_F	GGGGACAAGTTTGTACAAAAAAGCAGGCTTCACCATGGCGGACGACGACGAGTAC	Cloning for Gateway®
22	TaMlo_D1_GWY_F	GGGGACAAGTTTGTACAAAAAAGCAGGCTTCACCATGGCGGAGGACTACGAGTAC	Cloning for Gateway®
23	TaMlo_ALL_GWY_R	GGGGACCACTTTGTACAAGAAAGCTGGGTCTCATCCCTGGCTGAAGGAAAAATCTGCG	Cloning for Gateway®
24	Mlo_GWY_F	GGGGACAAGTTTGTACAAAAAAGCAGGCTTCACCATGTCGGACAAAAAAGGGGTG	Cloning for Gateway®
25	Mlo_GWY_R	GGGGACCACTTTGTACAAGAAAGCTGGGTCTCATCCCTGGCTGAAGGAAAA
26	TaMlo_B1_TOPO_F	ATGGCGGACGACGACGAGTAC	Cloning for TOPO®
27	TaMlo_D1_TOPO_F	ATGGCGGAGGACTACGAGTAC	Cloning for TOPO®
28	TaMlo_ALL_TOPO_R	TCATCCCTGGCTGAAGGAAAAATCTGCG	Cloning for TOPO®
29	TaMlo-ABD_F	GTTCCACAAGCGGCACAA	Cloning of cDNA TaMlo1 fragment for expression analysis
30	TaMlo-ABD_R	TTTGGCGCAGTAGTAGTC
31	pDONR201-F	TCGCGTTAACGCTAGCATGGATCTC	pDONR vector sequencing
32	pDONR201-R	CAGAGCTGCAGCTGGATG	pDONR vector sequencing
33	pUbi-F	TTGTCGATGCTCACCCTG	pUbi vector sequencing
34	M13R	CAGGAAACAGCTATGAC	Common primer for pCR-BluntII-TOPO vector sequencing
35	Tamlo_A1_P324A_F	GTGGTCGAGCTCAGCAACAAG	PCR site-directed mutagenesis
36	Tamlo_A1_P324A_R	CTTGTTGCTGAGCTCGACCAC
37	Tamlo_A1_A353V_F	GCGTTTCAGATGGTACATTTCGTGTG	PCR site-directed mutagenesis
38	Tamlo_A1_A353V_R	CACACGAAATGTACCATCTGAAACGC
39	Tamlo_B1_G295E_F	GTGTGTTGAAACCAAGCTGGAGAT	PCR site-directed mutagenesis
40	Tamlo_B1_G295E_R	ATCTCCAGCTTGGTTTCAACACAC
41	Tamlo_B1_T296I_F	GTGTGTTGGAATCAAGCTGGAGAT	PCR site-directed mutagenesis
42	Tamlo_B1_T296I_R	ATCTCCAGCTTGATTCCAACACAC
43	Tamlo_B1_R312W_F	GAGATCCAGGACTGGGCGA	PCR site-directed mutagenesis
44	Tamlo_B1_R312W_R	TCGCCCAGTCCTGGATCTC
45	Tamlo_B1_S314N_F	AGGACCGGGCGAACGTCAT	PCR site-directed mutagenesis
46	Tamlo_B1_S314N_R	ATGACGTTCGCCCGGTCCT
47	Tamlo_B1/D1_G318R_F	GCGTCATCAAGAGGGCGC	PCR site-directed mutagenesis
48	Tamlo_B1/D1_G318R_R	GCGCCCTCTTGATGACGC
49	Tamlo_B1/D1_A319T_F	CATCAAGGGGACGCCCGT	PCR site-directed mutagenesis
50	Tamlo_B1/D1_A319T_R	ACGGGCGTCCCCTTGATG
51	Tamlo_B1/D1_T344M_F	TCCTCTTCTTCATACACCTGATGCT	PCR site-directed mutagenesis
52	Tamlo_B1/D1_T344M_R	AGCATCAGGTGTATGAAGAAGAGGA
53	Tamlo_D1_A313T_F	ATCCAGGACCGGACGAGC	PCR site-directed mutagenesis
54	Tamlo_D1_A313T_R	GCTCGTCCGGTCCTGGAT
55	Tamlo_D1_P320S_F	AAGGGGGCGTCCGTGGTT	PCR site-directed mutagenesis
56	Tamlo_D1_P320S_F	AACCACGGACGCCCCCTT
57	Tamlo_D1_V322I_F	CCCGTGATTGAGCCCAGCAA	PCR site-directed mutagenesis
58	Tamlo_D1_V322I_F	TTGCTGGGCTCAATCACGGG
59	Tamlo_D1_P334L_F	CCACCGCCTCGACTGG	PCR site-directed mutagenesis
60	Tamlo_D1_P334L_F	CCAGTCGAGGCGGTGG
61	mlo-38_F	GTCATCAAGAGGGCCCCC	PCR site-directed mutagenesis
62	mlo-38_R	GGGGGCCCTCTTGATGAC
63	mlo-29_F	CCACCGCCTCGACTGG	PCR site-directed mutagenesis
64	mlo-29_R	CCAGTCGAGGCGGTGG
