# Supplementary material for: mlo‐based powdery mildew resistance in hexaploid bread wheat generated by a non‐transgenic TILLING approach
Source: Plant Biotechnol J. 2016 Sep 25;15(3):367–78. doi: 10.1111/pbi.12631 (PMC5316926; doi:10.1111/pbi.12631)
Supplement: Supplementary file 7 — Table S2 CAPS markers developed for genotyping Tamlo mutants. [file PBI-15-367-s003.xlsx]

## Sheet: Sheet1
Table S2 CAPS markers developed for genotyping Tamlo mutants
Mutation	Oligonucleotide primers (Table S1)		Restriction enzyme a	Fragment size (bp)
	1st round PCR	2nd round PCR		WT (size in bp)	HT b (size in bp)	HM c (size in bp)
Tamlo-aaBBDD (P324L)	TaMlo-A1-PF1	TaMlo-A1-N1F1	Sac I	358	358	192
	TaMlo-A1-PR1	TaMlo-A1-N1F1			192	166
					166
Tamlo-AAbbDD (G295E)	TaMlo-B1-PF1	TaMlo-B1-N1F1	Mme I	233	338	338
	TaMlo-B1-PR1	TaMlo-B1-N1F1		105	233
					105
Tamlo-AAbbDD (T296I)	TaMlo-B1-PF1	TaMlo-B1-N1F1	Hinf I	338	338	229
	TaMlo-B1-PR1	TaMlo-B1-N1F1			229	109
					109
Tamlo-AAbbDD (G318R)	TaMlo-B1-PF1	TaMlo-B1-N1F1	Hpy188 III	262	262	172
	TaMlo-B1-PR1	TaMlo-B1-N1F1		76	172	90
					90	76
					76
Tamlo-AABBdd (G318R)	TaMlo-D1-PF1	TaMlo-D1-N1F1	Hpy188 III	219	219	129
	TaMlo-D1-PR1	TaMlo-D1-N1F1		78	129	90
				30	90	78
					78	30
					30
Tamlo-AABBdd (P320S)	TaMlo-D1-PF1	TaMlo-D1-N1F1	Nar I	191	327	327
	TaMlo-D1-PR1	TaMlo-D1-N1F1		136	191
					136
Tamlo-AABBdd (P334L)	TaMlo-D1-PF1	TaMlo-D1-N1F1	Taq I	327	327	186
	TaMlo-D1-PR1	TaMlo-D1-N1F1			186	144
					144
a Restriction performed with the 2nd round PCR product
b Heterozygous
c Homozygous
