# Supplementary material for: mlo‐based powdery mildew resistance in hexaploid bread wheat generated by a non‐transgenic TILLING approach
Source: Plant Biotechnol J. 2016 Sep 25;15(3):367–78. doi: 10.1111/pbi.12631 (PMC5316926; doi:10.1111/pbi.12631)
Supplement: Supplementary file 8 — Table S3 Homoeologue‐specific TaMlo gene transcript levels in wheat tissues. [file PBI-15-367-s004.xlsx]

## Sheet: Sheet1
	Table S3 Homoeologue-specific TaMlo gene transcript levels in wheat tissues
	Sample	Root_Z10	Root_Z13	Root_Z39	Leaf_Z10	Leaf_Z23	Leaf_Z71	Stem_Z30	Stem_Z32	Stem_Z65	Spike_Z32	Spike_Z39	Spike_Z65	Grain_Z71	Grain_Z75	Grain_Z85
	TaMlo-A1	6.95942	9.96479	9.96578	2.67139	17.6556	39.3767	2.38566	2.14606	1.9095	0.157625	0.306918	0.544899	0.284193	0.582812	2.80571
	TaMlo-B1	10.6912	17.7969	17.3844	6.00551	37.1777	103.596	1.75636	4.40327	16.9825	0.534712	0.306918	2.03573	2.86921	1.6985	0.67082
	TaMlo-D1	7.57511	13.2174	12.5586	7.17579	38.7368	133.679	1.93332	5.43501	5.32972	2.70947	0.699258	3.8523	10.486	2.31444	1.09796
	Standard errors
	Sample	Root_Z10	Root_Z13	Root_Z39	Leaf_Z10	Leaf_Z23	Leaf_Z71	Stem_Z30	Stem_Z32	Stem_Z65	Spike_Z32	Spike_Z39	Spike_Z65	Grain_Z71	Grain_Z75	Grain_Z85
	TaMlo-A1	0.37324	1.10111	1.09285	0.109354	0.29317	0.682259	0.219882	0.207838	0.17721	0.0692611	0.00927286	0.146005	0.0557695	0.0537146	0.00426598
	TaMlo-B1	0.677737	4.56538	4.8043	0.485099	0.195013	1.69264	0.178527	0.108169	0.822903	0.103819	0.00927286	0.242993	0.307354	0.152916	0.108864
	TaMlo-D1	0.225029	2.36412	2.33084	0.645259	0.593365	1.59548	0.0630343	0.0713262	0.249643	1.15634	0.00340256	0.331021	1.00583	0.394355	0.0454175
	FPKM values means of 2 replicates +/- standard error; Z=Zadoks stage (Zadoks et al., 1974)
